# Supplementary material for: Drug-resistant focal epilepsy in children is associated with increased modal controllability of the whole brain and epileptogenic regions
Source: Commun Biol. 2022 Apr 28;5:394. doi: 10.1038/s42003-022-03342-8 (PMC9050895; doi:10.1038/s42003-022-03342-8)
Supplement: Supplementary file 4 — Supplementary Data 1 [file 42003_2022_3342_MOESM4_ESM.xlsx]

## Sheet: Sheet1
Subject	Group	Sex	Cognitive Class	Outcome	Histology
1	Control	'F'	4
2	Control	'F'	4
3	Control	'F'	3
4	Control	'M'	3
5	Control	'F'	4
6	Control	'M'	3
7	Control	'F'	3
8	Control	'F'	4
9	Control	'F'	2
10	Control	'F'	3
11	Control	'F'	2
12	Control	'F'	3
13	Control	'M'	3
14	Control	'F'	2
15	Control	'M'	3
16	Control	'F'	N/A
17	Resection	'M'	4	NSF	Non-diagnostic
18	Resection	'F'	1	NSF	Hippocampal Sclerosis
19	Resection	'M'	1	SF	Hippocampal Sclerosis
20	Resection	'M'	3	SF	FCD Type 2b
21	Resection	'M'	1	NSF	Hippocampal Sclerosis
22	Resection	'M'	1	NSF	FCD Type 2a
23	Resection	'M'	1	SF	FCD Type 2b
24	Resection	'M'	1	NSF	Hippocampal Sclerosis
25	Resection	'F'	4	SF	Non-diagnostic
26	Resection	'M'	4	SF	Non-diagnostic
27	Resection	'M'	3	SF	FCD Type 2b
28	Resection	'M'	1	SF	Hippocampal Sclerosis
29	Resection	'F'	3	NSF	Hippocampal Sclerosis
30	Resection	'M'	3	SF	FCD Type 2b
31	Resection	'M'	2	SF	FCD Type 2a
32	Resection	'M'	3	SF	MCD
33	Resection	'F'	2	SF	FCD Type 2b
34	Resection	'F'	1	NSF	Hippocampal Sclerosis
35	Resection	'M'	1	SF	FCD Type 2b
36	Resection	'F'	2	SF	FCD Type 2b
37	Resection	'F'	2	SF	Hippocampal Sclerosis
38	Resection	'M'	3	SF	FCD Type 2b
39	Resection	'M'	3	SF	Non-diagnostic
40	Resection	'F'	N/A	NSF	Non-diagnostic
41	Resection	'M'	3	SF	FCD Type 2b
42	Resection	'M'	1	NSF	Non-diagnostic
43	Resection	'F'	1	SF	FCD Type 2a
44	Resection	'M'	3	NSF	FCD Type 2b
45	Resection	'F'	2	SF	FCD Type 2b
46	Resection	'F'	4	SF	Hippocampal Sclerosis
47	Resection	'M'	1	NSF	FCD Type 2b
48	Resection	'M'	4	SF	FCD Type 2b
49	Resection	'M'	2	NSF	FCD Type 2b
50	Resection	'F'	1	NSF	Non-diagnostic
51	Resection	'M'	3	SF	Non-diagnostic
52	Resection	'M'	3	NSF	Non-diagnostic
53	Resection	'F'	3	SF	FCD Type 2b
54	Resection	'F'	2	SF	FCD Type 2b
55	Resection	'F'	2	SF	FCD Type 2b
56	Resection	'F'	1	NSF	FCD Type 2b
57	Resection	'M'	3	SF	Non-diagnostic
58	Resection	'F'	1	SF	Non-diagnostic
59	Resection	'M'	3	NSF	Non-diagnostic
60	Resection	'M'	1	SF	Non-diagnostic
61	Resection	'M'	4	SF	FCD Type 2b
62	Resection	'F'	4	SF	FCD Type 2b
63	Resection	'F'	4	NSF	Non-diagnostic
64	Resection	'M'	3	SF	FCD Type 2a
65	Resection	'F'	3	SF	FCD Type 2a
66	Resection	'M'	2	NSF	Hippocampal Sclerosis
67	Resection	'M'	1	SF	Hippocampal Sclerosis
68	Resection	'M'	N/A	NSF	FCD Type 2b
69	VNS	'M'	1	No Response	Non-diagnostic
70	VNS	'F'	1	Response
71	VNS	'M'	4	Response
72	VNS	'M'	1	No Response
73	VNS	'F'	1	No Response
74	VNS	'M'	3	No Response
75	VNS	'M'	1	Response
76	VNS	'M'	1	Response
77	VNS	'F'	1	No Response
78	VNS	'M'	3	No Response
79	VNS	'M'	N/A	No Response
80	VNS	'M'	N/A	Response
81	VNS	'M'	N/A	No Response
82	VNS	'M'	N/A	Response
83	VNS	'F'	3	Response
84	VNS	'M'	1	Response
85	VNS	'F'	2	No Response
86	VNS	'F'	1	No Response
87	VNS	'M'	1	Response
88	VNS	'F'	3	No Response
89	VNS	'M'	3	No Response
90	VNS	'M'	1	No Response
91	VNS	'M'	1	Response
92	VNS	'M'	N/A	No Response
93	VNS	'F'	1	Response
94	VNS	'M'	1	No Response
95	VNS	'M'	N/A	No Response
