# Supplementary material for: Drug-resistant focal epilepsy in children is associated with increased modal controllability of the whole brain and epileptogenic regions
Source: Commun Biol. 2022 Apr 28;5:394. doi: 10.1038/s42003-022-03342-8 (PMC9050895; doi:10.1038/s42003-022-03342-8)
Supplement: Supplementary file 5 — Supplementary Data 2 [file 42003_2022_3342_MOESM5_ESM.xlsx]

## Sheet: Figure 2
Mean Weighted Degree	Mean Average Controllability	Mean Modal Controllability	Age	Sex	Cognitive Group	Patient Group	Mean WD-AC correlation	Mean WD-MC correlation	Mean AD-MC correlation
14666.6	53.2524	0.955912	12.3	F	4	'ctrl'	0.632193	-0.922555	-0.63908
15342.2	45.4775	0.947548	13.7	F	4	'ctrl'	0.814438	-0.922454	-0.708087
16502.1	47.7311	0.951018	15.6	F	3	'ctrl'	0.598928	-0.890724	-0.386949
15704.3	43.8844	0.941468	18.5	M	3	'ctrl'	0.588861	-0.919402	-0.413687
14205.8	42.2951	0.940182	14.5	F	4	'ctrl'	0.62217	-0.886446	-0.629868
14542.1	47.6695	0.952243	19.3	M	3	'ctrl'	0.54619	-0.880587	-0.51399
13735.8	37.597	0.931117	20.4	F	3	'ctrl'	0.793097	-0.898801	-0.67124
15545.3	41.8917	0.93675	15.2	F	4	'ctrl'	0.697044	-0.91607	-0.623008
15937.9	47.1537	0.950704	17.1	F	2	'ctrl'	0.60596	-0.888055	-0.412737
15620.4	51.4735	0.951598	15.5	F	3	'ctrl'	0.586708	-0.927482	-0.583987
13154.7	39.3725	0.939291	14.8	F	2	'ctrl'	0.495775	-0.906125	-0.372905
15728.9	52.9122	0.953787	12.8	F	3	'ctrl'	0.588263	-0.932779	-0.594376
16261.7	45.7582	0.942097	16.4	M	3	'ctrl'	0.700094	-0.903579	-0.546201
14887.2	43.2102	0.94187	15.5	F	2	'ctrl'	0.474877	-0.876806	-0.302928
12009.9	40.8491	0.936924	12.2	M	3	'ctrl'	0.518648	-0.92621	-0.458276
15150.7	47.6175	0.949423	17.4	F	NaN	'ctrl'	0.609905	-0.883333	-0.589254
15452	51.8351	0.964588	17.5	M	4	'pat'	0.495896	-0.826516	0.0606416
16575.7	45.2801	0.94837	14.5	F	1	'pat'	0.634787	-0.859493	-0.0682089
17488.9	56.1659	0.965223	16.3	M	1	'pat'	0.631308	-0.836082	-0.0159296
15472.7	46.0822	0.95585	16	M	3	'pat'	0.602962	-0.879598	-0.0522215
13395.9	48.2051	0.9619	6.4	M	1	'pat'	0.524355	-0.865042	0.135966
16215.4	50.0492	0.956015	9.5	M	1	'pat'	0.372992	-0.904448	0.0376094
13982.6	48.1251	0.964358	8.2	M	1	'pat'	0.501074	-0.8614	0.0340822
13264.6	43.3673	0.956721	12.3	M	1	'pat'	0.333913	-0.86972	0.00714041
16861.2	58.5505	0.971482	17.9	F	4	'pat'	0.453951	-0.806069	0.0267536
14628.6	47.6309	0.950555	7.5	M	4	'pat'	0.701559	-0.928194	-0.453846
14628.2	43.3853	0.955337	11.4	M	3	'pat'	0.481008	-0.838868	-0.0912085
17053.7	52.6335	0.96115	11	M	1	'pat'	0.566427	-0.87767	0.0228951
16776.1	51.1957	0.953968	18.4	F	3	'pat'	0.66346	-0.92494	-0.0442889
12902.7	45.3387	0.953636	5.9	M	3	'pat'	0.549316	-0.875665	0.0886912
14439.4	46.5688	0.961117	4	M	2	'pat'	0.461984	-0.843849	0.0409862
13964	43.8587	0.955176	12.9	M	3	'pat'	0.469131	-0.856136	-0.192447
14352.4	47.253	0.961637	4.8	F	2	'pat'	0.345717	-0.789762	0.065267
16257.5	46.1481	0.948011	7	F	1	'pat'	0.615607	-0.883092	-0.483388
13840.8	45.543	0.961073	7.6	M	1	'pat'	0.303335	-0.835306	0.0440696
14387.3	38.8496	0.93721	9.1	F	2	'pat'	0.686948	-0.931761	-0.32815
12295.3	38.1591	0.946223	5.5	F	2	'pat'	0.454402	-0.902463	-0.0103431
15265.3	40.623	0.941336	16	M	3	'pat'	0.75166	-0.893864	-0.417168
14726.7	46.8145	0.959633	3.6	M	3	'pat'	0.445418	-0.84655	0.0793285
14829.4	44.3548	0.952004	9.6	F	NaN	'pat'	0.558031	-0.883476	-0.150866
14629.7	52.8815	0.967978	5.8	M	3	'pat'	0.417729	-0.852915	0.0440785
13648.5	42.6115	0.954223	3	M	1	'pat'	0.410378	-0.843227	0.0673145
15057.4	45.9254	0.958424	4.8	F	1	'pat'	0.553728	-0.824598	0.092878
15343	40.7221	0.9299	16.2	M	3	'pat'	0.766404	-0.915412	-0.563941
15133.6	42.6753	0.949102	5.7	F	2	'pat'	0.512717	-0.871802	-0.149827
15245.2	50.9009	0.962309	12.6	F	4	'pat'	0.435113	-0.856132	0.0261452
14530.6	42.2018	0.949727	7.2	M	1	'pat'	0.426349	-0.850297	-0.0297836
13481.4	39.7606	0.947836	3.3	M	4	'pat'	0.349547	-0.891358	-0.00350574
15398	48.2781	0.958784	10.1	M	2	'pat'	0.552069	-0.844558	0.0284275
16328.6	55.9683	0.959636	13.9	F	1	'pat'	0.630424	-0.93349	-0.415914
14680.8	44.595	0.948947	14.4	M	3	'pat'	0.655854	-0.914203	-0.527571
13411.5	35.2598	0.931827	7.5	M	3	'pat'	0.806767	-0.879145	-0.538422
15051	48.2698	0.960211	7.1	F	3	'pat'	0.532976	-0.853348	0.0435153
14831.4	46.3744	0.953366	9.9	F	2	'pat'	0.74679	-0.901682	-0.4639
17214.4	54.6977	0.962156	16.7	F	2	'pat'	0.413098	-0.864252	-0.0720755
17555.6	61.4655	0.966101	7.2	F	1	'pat'	0.303664	-0.851044	0.103544
14712.1	40.3608	0.950144	6.4	M	3	'pat'	0.615062	-0.84856	-0.169274
16786.8	51.8409	0.961894	18.2	F	1	'pat'	0.529752	-0.869095	-0.0844786
17786.6	51.6092	0.953782	17.2	M	3	'pat'	0.537878	-0.875752	-0.0353293
14457.6	48.5114	0.962633	8.1	M	1	'pat'	0.451624	-0.870513	0.0954597
14826.4	41.8879	0.948385	8.7	M	4	'pat'	0.502702	-0.850628	-0.0652352
14647.6	58.8199	0.967147	9.5	F	4	'pat'	0.658684	-0.940694	-0.456002
15729.3	45.2767	0.949814	15.5	F	4	'pat'	0.452207	-0.868647	-0.138291
15490.4	43.6021	0.943051	9.9	M	3	'pat'	0.600291	-0.886376	-0.335456
15772	52.7657	0.964995	8.3	F	3	'pat'	0.461895	-0.893669	-0.0456702
14518.5	47.396	0.960051	8.1	M	2	'pat'	0.382968	-0.861171	0.0316724
14223.2	46.9432	0.957561	11.1	M	1	'pat'	0.787233	-0.928698	-0.14005
16795.8	56.2218	0.953845	8.2	M	NaN	'pat'	0.695067	-0.928841	-0.452891
14149.1	57.2827	0.965163	9.1	M	1	'vns'	0.757133	-0.888863	-0.68089
13647.2	47.8937	0.961514	12.5	F	1	'vns'	0.430048	-0.85612	-0.249273
14204.8	50.3498	0.96663	9.1	M	4	'vns'	0.400786	-0.86794	-0.120052
16710.2	53.6417	0.964736	5.6	M	1	'vns'	0.499978	-0.851761	-0.262678
14701.4	52.1248	0.967697	5.5	F	1	'vns'	0.576622	-0.798566	-0.277219
15857	57.6694	0.966214	13.7	M	3	'vns'	0.49027	-0.887905	-0.320377
15063.3	41.6522	0.94636	14.8	M	1	'vns'	0.734184	-0.870632	-0.540533
13471.2	42.9325	0.954377	7.3	M	1	'vns'	0.624812	-0.924257	-0.52114
13791.6	47.9113	0.962064	8.8	F	1	'vns'	0.412953	-0.843764	-0.164097
14496.9	49.3637	0.960441	14.3	M	3	'vns'	0.470004	-0.880875	-0.296266
13322.3	40.3189	0.951829	7.3	M	NaN	'vns'	0.441681	-0.85524	-0.176681
14900.6	44.0277	0.950356	13.6	M	NaN	'vns'	0.435146	-0.820486	-0.163411
15305	44.9405	0.9445	9.4	M	NaN	'vns'	0.537353	-0.917819	-0.529408
16127.6	51.2478	0.95133	12.3	M	NaN	'vns'	0.645101	-0.938983	-0.655915
16196.3	52.8603	0.961315	13.5	F	3	'vns'	0.368712	-0.844245	-0.0747713
15474.5	45.9638	0.956153	13.3	M	1	'vns'	0.492129	-0.832666	-0.189716
15004.6	51.3878	0.965514	9.8	F	2	'vns'	0.479824	-0.852665	-0.281141
15559.4	49.5248	0.961234	5.9	F	1	'vns'	0.46179	-0.882375	-0.258957
15378.9	47.8554	0.955094	11.8	M	1	'vns'	0.419135	-0.865313	-0.18805
15115.3	48.4056	0.964599	6.4	F	3	'vns'	0.495269	-0.820961	-0.230341
16693.6	55.9431	0.961955	16	M	3	'vns'	0.589184	-0.878746	-0.407369
14383.5	48.1161	0.956852	11.9	M	1	'vns'	0.486703	-0.887914	-0.310648
15958.3	54.811	0.965365	9.7	M	1	'vns'	0.383936	-0.828627	-0.16079
13818.6	45.2558	0.961556	3.7	M	NaN	'vns'	0.504535	-0.805657	-0.13388
15008.4	48.2485	0.962501	8.3	F	1	'vns'	0.325099	-0.834197	-0.0402289
14420.7	62.6557	0.972616	13.9	M	1	'vns'	0.463581	-0.818018	-0.189196
16491.5	45.5738	0.94657	14.4	M	NaN	'vns'	0.615965	-0.88069	-0.457504

## Sheet: Figure 3
Controls			Resective Surgery			VNS
AC rank	MC rank		AC rank	MC rank		AC rank	MC rank
40	168		148	227		44	212
38	178		166	119		96	93
113	55		144	152		72	89
54	153		131	240		47	236
86	108		197	136		74	104
44	175		87	248		25	241
91	102		198	144		78	180
22	205		132	229		73	215
4	249		40	251		37	246
83	101		138	203		77	170
108	66		194	115		66	189
67	144		161	113		52	203
58	149		150	134		60	195
187	10		195	29		70	105
140	45		190	84		38	139
181	9		220	32		59	62
132	49		199	45		51	106
129	69		185	187		41	205
112	88		173	88		56	159
159	21		215	51		87	72
189	8		232	15		92	61
196	7		235	10		88	96
180	12		223	19		83	142
121	91		231	54		104	146
74	140		189	155		106	186
62	148		210	198		112	214
142	53		178	183		110	225
111	92		212	28		71	210
34	188		121	192		4	245
131	57		233	12		97	166
64	139		126	199		80	188
80	114		170	107		50	230
66	137		168	70		58	207
133	39		239	14		126	117
122	76		238	25		137	81
135	52		240	31		154	73
55	143		139	102		46	232
79	135		155	191		90	221
28	210		127	182		19	244
43	182		88	244		26	192
60	165		169	161		95	101
21	212		153	179		68	194
37	196		134	173		101	193
73	198		106	160		61	216
57	145		110	208		84	162
46	164		114	207		45	238
29	197		158	72		53	177
11	232		137	80		22	165
94	105		216	18		86	120
101	118		94	127		17	222
165	19		115	110		9	240
160	22		143	131		20	243
151	41		180	139		82	174
168	48		164	81		31	199
90	126		102	151		3	252
99	132		73	169		8	228
197	68		141	39		6	213
201	71		47	125		32	250
144	150		24	174		57	233
147	95		20	133		105	184
205	14		117	62		15	171
191	30		103	60		27	136
188	40		89	79		5	208
162	111		96	87		13	175
156	86		58	138		16	161
190	59		119	82		42	183
198	151		13	205		94	223
172	158		29	215		12	219
110	192		43	214		40	242
193	74		122	99		62	235
119	113		142	61		14	248
63	174		2	226		54	97
149	58		8	164		69	84
183	38		1	238		76	34
153	35		5	235		64	95
176	16		30	74		98	124
184	23		39	57		79	87
126	81		15	163		28	198
174	25		50	27		65	90
177	26		80	43		49	128
115	75		11	228		67	88
36	183		3	232		121	82
53	189		9	216		100	77
97	120		25	67		34	196
103	104		19	90		48	112
42	177		16	159		29	143
48	157		78	53		55	102
7	238		37	101		91	69
16	222		41	86		35	156
5	244		44	217		18	206
39	171		86	58		39	140
87	98		71	40		23	164
104	77		35	44		21	163
98	128		60	56		33	150
138	51		112	48		36	132
84	112		66	121		2	229
89	94		72	91		7	234
69	127		129	41		43	152
166	17		104	42		10	202
102	96		70	94		24	168
45	160		32	162		11	209
82	93		57	47		30	155
81	99		107	37		81	37
93	72		113	22		89	27
33	186		27	213		1	239
18	227		162	219		99	185
32	200		228	96		109	149
31	204		205	168		103	158
8	245		145	237		107	160
6	240		242	157		141	172
13	236		175	246		111	237
9	243		163	243		116	211
2	252		224	221		124	187
10	241		176	242		114	220
20	230		243	129		157	130
134	90		250	3		225	5
169	47		251	2		221	6
118	130		248	7		220	7
14	226		236	140		139	94
15	228		152	196		93	151
41	193		208	17		119	30
17	224		219	224		113	218
3	251		101	249		75	247
49	167		160	172		147	123
50	187		225	85		200	52
141	67		203	109		149	113
92	129		159	204		122	231
95	123		206	95		183	65
23	206		23	252		63	251
47	169		154	153		115	201
35	181		179	200		120	226
158	61		229	69		205	51
109	141		191	185		179	78
59	191		188	165		176	75
154	63		209	24		168	114
178	33		183	75		184	35
179	20		172	50		140	116
186	15		192	71		152	38
173	28		214	93		177	64
114	97		181	194		125	190
125	84		151	143		118	169
127	82		165	77		108	126
161	43		213	46		151	67
105	138		140	195		128	100
155	73		222	76		175	60
182	46		227	78		208	43
157	85		200	132		185	86
175	37		234	73		207	50
167	78		204	212		209	63
145	100		196	63		181	45
117	133		149	89		170	79
100	154		201	118		195	32
150	87		174	114		166	122
170	125		211	186		193	121
128	117		202	35		214	16
146	106		182	30		216	12
106	155		157	175		191	39
71	179		124	202		171	109
107	170		171	117		196	48
78	176		156	150		190	56
139	80		130	123		160	47
130	116		184	65		167	40
52	166		136	210		102	157
30	213		147	184		143	83
75	223		133	180		178	111
85	209		83	149		123	137
213	216		79	177		217	131
76	202		111	223		131	147
88	184		118	241		155	141
27	215		85	137		153	23
148	29		109	105		161	25
143	31		67	193		127	74
77	156		63	247		142	115
124	119		125	154		163	71
72	220		108	230		138	148
203	60		135	147		146	68
214	34		95	189		134	125
226	24		116	68		158	57
221	44		105	83		159	80
171	180		120	181		165	173
152	207		93	92		164	91
231	70		46	148		218	24
223	62		99	122		212	22
234	121		84	135		233	41
243	64		65	120		244	26
247	32		45	33		248	21
244	27		82	166		235	42
242	18		61	146		230	36
230	79		49	116		156	176
239	6		74	64		231	53
236	3		76	49		180	66
215	83		90	218		150	119
195	163		77	158		145	70
229	54		64	188		192	46
228	159		48	211		224	54
238	185		42	176		240	103
250	4		34	9		252	2
253	1		21	13		253	1
252	2		38	66		251	9
248	13		12	126		246	11
251	5		22	108		247	10
246	56		81	97		237	29
249	11		28	52		245	18
245	89		7	170		249	15
240	142		4	201		250	13
237	199		6	197		243	31
233	201		10	145		238	58
241	107		14	106		239	28
232	161		17	167		234	98
225	195		31	130		222	129
207	172		59	111		197	110
116	225		68	26		189	108
61	217		18	209		136	135
19	237		62	171		130	227
120	173		97	55		133	138
209	50		56	34		173	99
220	36		53	23		215	20
235	110		51	100		226	19
227	115		52	128		186	44
217	146		69	98		162	85
218	134		100	142		188	118
194	124		123	16		174	167
216	122		33	190		148	107
212	131		26	225		117	153
204	136		98	141		129	92
202	109		75	59		144	55
210	42		54	20		172	59
208	65		92	21		194	76
163	162		128	38		169	144
199	208		36	231		132	182
206	211		221	124		213	127
137	214		230	104		206	154
70	219		226	112		202	133
24	229		146	239		182	179
200	235		177	206		223	181
26	248		241	178		203	197
56	239		217	236		201	204
136	250		218	233		210	191
185	247		193	234		211	200
65	242		187	245		198	224
211	234		244	103		219	145
192	147		253	1		241	3
222	103		252	4		242	4
219	152		249	5		236	8
25	231		207	222		204	134
164	221		167	220		187	178
224	190		186	11		232	49
123	233		237	156		199	217
12	246		91	250		135	249
96	194		246	8		227	33
68	203		247	6		229	14
51	218		245	36		228	17
1	253		55	253		85	253
29	160		118	212		135	242
127	95		177	111		222	105
107	77		155	132		122	202
53	205		66	236		72	247
193	76		206	60		195	87
15	239		61	241		33	252
57	179		153	164		169	219
8	221		55	235		139	238
2	243		7	252		46	251
140	169		147	213		214	124
212	51		224	97		225	60
198	89		197	193		189	152
171	108		205	157		194	145
207	54		241	25		190	37
211	69		221	122		198	72
217	23		237	21		221	14
182	36		216	93		175	33
134	173		208	171		124	204
179	102		175	162		187	133
108	125		194	116		199	108
184	68		235	24		217	46
202	63		244	15		228	35
204	65		245	22		216	52
196	107		240	55		232	82
159	147		229	76		211	139
164	149		226	100		220	137
200	164		230	155		201	125
203	82		231	143		178	146
166	103		198	183		118	194
213	52		242	89		209	58
114	156		173	182		203	147
175	73		213	107		184	190
170	92		232	67		168	168
222	30		243	37		227	29
225	26		246	33		236	23
229	20		247	26		244	15
150	113		210	64		154	160
165	116		222	119		215	94
59	217		172	180		126	187
39	210		67	221		147	220
88	207		193	139		239	148
18	238		166	173		218	196
31	209		131	148		170	201
16	230		141	80		148	199
48	194		102	208		153	170
104	136		148	203		125	184
177	47		227	70		179	39
42	200		211	62		145	55
201	39		236	11		223	18
67	168		180	120		113	130
99	94		174	61		104	157
102	120		183	95		136	102
144	109		195	98		206	73
109	188		184	109		176	122
37	202		168	160		112	213
44	198		145	90		82	203
87	127		115	99		99	144
62	161		122	29		41	176
93	167		64	94		8	197
123	46		89	30		38	127
153	62		181	19		97	134
145	35		138	72		63	150
110	79		121	51		40	179
151	45		52	186		31	188
178	28		83	133		56	103
194	43		92	125		53	116
91	91		23	194		3	237
13	228		104	96		13	214
21	225		86	117		6	236
79	157		152	31		87	169
100	151		171	159		152	167
33	140		14	74		2	171
157	41		39	86		19	47
64	114		16	53		4	61
209	19		48	16		30	43
218	10		70	46		76	19
224	12		96	18		96	16
221	13		56	41		67	22
231	1		99	8		84	13
227	11		103	27		81	30
186	31		53	14		48	53
49	162		17	101		5	86
68	138		34	135		21	56
152	105		47	63		17	80
92	139		60	40		36	51
22	177		45	124		10	175
12	196		84	54		51	101
11	183		15	197		15	166
1	247		31	129		7	227
7	227		51	196		132	182
30	150		69	106		79	119
25	141		50	154		49	118
27	146		68	79		27	120
137	88		106	44		24	215
148	48		85	105		71	77
34	166		28	201		52	138
51	98		54	161		80	70
70	86		114	88		110	50
122	61		97	121		86	129
56	83		112	112		73	111
28	78		35	102		37	112
32	56		62	52		54	68
35	38		78	47		134	26
46	27		91	20		144	21
14	184		20	233		43	162
89	219		159	205		212	208
143	186		201	184		240	95
142	176		190	188		238	99
17	246		109	247		163	246
73	240		185	232		245	85
121	233		178	239		224	223
52	245		191	228		213	229
65	237		129	245		233	198
58	248		149	248		210	226
154	213		233	175		241	183
241	7		252	6		252	2
243	9		253	5		253	1
236	16		251	9		251	7
63	226		157	223		243	66
23	222		130	146		173	218
90	145		146	78		166	88
80	232		135	246		182	241
5	252		49	251		151	249
36	118		81	170		119	149
133	154		123	181		200	90
130	90		113	140		105	98
55	187		41	243		42	235
161	106		170	115		137	97
3	250		59	237		22	250
45	195		72	220		115	209
40	144		101	216		103	222
223	25		220	58		192	63
215	24		186	158		162	113
189	53		179	167		197	89
147	124		189	130		127	81
190	72		207	39		156	41
187	84		209	57		95	67
191	49		214	36		109	117
197	55		218	42		149	62
128	171		133	222		108	191
111	104		167	169		158	153
174	32		128	190		146	156
173	70		217	91		191	54
160	100		161	189		130	207
155	126		204	149		160	83
195	178		196	166		172	76
188	96		225	114		202	84
214	50		228	110		230	49
158	170		202	185		174	172
163	119		199	56		181	36
141	152		143	172		141	121
180	153		182	141		167	71
124	130		212	77		150	158
210	87		215	168		219	91
205	60		219	50		207	32
199	71		192	65		196	31
176	132		151	187		138	154
103	204		93	226		120	217
181	129		142	200		177	115
139	143		139	179		128	181
97	115		200	23		205	28
149	112		223	34		208	40
119	99		65	199		164	221
112	192		117	178		231	180
47	220		137	126		237	131
24	216		125	131		93	244
76	223		134	127		165	189
38	211		164	128		106	195
98	189		163	191		85	233
96	40		144	49		75	44
116	37		119	69		102	25
20	190		95	144		50	104
69	163		38	218		92	140
61	142		98	151		133	100
85	117		46	215		100	230
117	67		136	84		77	165
113	44		77	108		90	135
138	42		74	73		89	110
115	122		127	134		64	174
120	159		165	136		129	161
26	214		116	147		101	128
146	155		108	103		60	126
94	148		154	35		111	136
169	191		111	87		59	151
237	66		105	43		70	123
244	34		160	10		123	17
240	57		75	104		83	155
234	64		44	152		68	64
167	135		30	150		34	164
216	74		57	83		78	96
192	59		82	32		98	78
81	182		158	75		74	224
54	193		162	92		107	232
125	134		124	48		91	186
129	174		110	71		9	234
228	172		94	113		47	206
249	4		188	2		183	4
253	2		187	1		188	3
250	18		150	7		180	11
248	15		63	81		155	9
252	3		76	12		159	8
246	29		73	85		114	24
251	5		87	17		142	12
247	21		79	45		116	20
235	80		40	142		58	74
230	185		36	163		16	225
220	175		27	177		39	143
239	75		58	66		69	48
232	110		19	145		55	42
185	197		10	204		18	177
77	201		11	202		35	65
60	180		2	230		14	159
10	229		6	165		23	141
9	215		8	225		26	200
84	121		12	227		20	79
126	111		3	238		28	45
172	81		1	207		29	38
219	93		18	137		57	59
183	85		26	156		25	173
135	133		4	210		11	211
131	165		5	211		32	93
43	181		9	219		44	69
106	123		22	174		12	192
82	137		13	214		1	248
74	128		43	123		66	142
41	97		29	68		62	114
101	22		24	82		45	92
105	33		33	118		88	106
50	158		32	209		61	132
19	206		21	198		65	178
162	199		156	176		193	193
75	235		126	206		143	231
78	208		140	195		171	210
118	212		80	231		185	205
71	244		90	240		117	240
72	241		176	217		229	163
132	234		169	229		235	109
95	242		132	242		186	228
168	203		71	234		140	243
66	249		107	249		204	212
156	224		203	192		226	216
242	8		249	4		249	5
245	6		250	3		250	6
238	14		248	13		248	10
86	231		120	224		234	75
83	218		37	153		157	185
208	101		100	138		161	57
136	236		88	244		131	245
6	251		42	250		121	239
226	58		234	59		242	107
233	17		239	28		247	27
206	131		238	38		246	34
4	253		25	253		94	253
165	211		102	205		99	231
168	131		189	60		176	70
178	119		112	124		132	153
120	207		90	224		113	247
215	67		197	80		210	73
15	247		40	251		128	239
147	179		159	149		195	151
116	218		96	232		110	226
19	244		15	249		12	250
140	225		143	168		130	189
227	44		226	50		159	145
198	142		169	204		140	143
213	157		163	216		164	95
231	34		234	16		189	64
233	58		231	22		163	99
242	18		235	11		165	42
216	47		201	71		143	101
195	164		205	159		146	196
193	140		160	104		162	162
188	130		168	158		175	80
225	49		215	69		204	53
239	23		238	32		222	22
236	45		228	73		218	40
241	80		241	36		235	11
229	133		237	74		229	84
240	102		208	207		226	118
209	186		200	209		197	149
235	95		217	96		205	103
167	177		193	76		124	177
234	39		243	19		212	91
169	216		162	185		131	190
226	73		165	173		171	108
244	19		195	89		169	144
249	11		242	26		220	77
247	15		239	43		232	36
250	6		244	41		245	12
210	104		196	79		129	148
220	120		221	55		200	104
171	190		134	162		142	156
83	236		49	244		104	206
187	203		202	118		209	39
130	223		153	155		145	168
184	192		117	180		126	154
65	215		101	144		81	178
158	196		114	229		84	237
205	112		133	213		68	232
228	36		171	48		149	79
142	204		174	77		93	142
238	37		216	38		203	32
194	76		106	111		56	131
166	125		54	120		33	180
204	77		132	131		79	158
201	111		135	172		112	164
181	135		188	87		123	87
173	167		115	242		86	240
85	166		147	147		94	119
88	170		148	152		59	138
78	175		87	178		42	120
60	160		10	230		24	74
62	99		64	75		37	37
154	70		104	101		70	56
159	83		59	61		69	30
80	121		76	140		66	105
107	86		77	119		62	54
139	69		32	167		57	26
99	105		92	86		52	123
23	195		60	127		16	172
20	206		62	160		40	146
21	221		28	221		26	214
108	152		127	135		75	192
156	150		150	134		121	134
6	154		20	88		2	66
34	42		48	42		18	25
11	90		23	107		1	41
17	114		67	47		11	68
73	30		70	31		36	14
93	43		82	12		22	34
71	38		52	54		19	35
124	10		97	10		34	33
151	16		56	62		46	82
40	84		73	24		17	67
8	153		19	102		5	55
24	148		47	78		10	83
75	59		34	105		3	125
77	54		33	130		6	96
57	151		11	192		7	182
52	159		38	193		9	179
5	229		14	214		31	114
13	187		1	247		21	203
46	237		22	250		43	246
125	147		88	132		67	109
113	75		21	133		49	126
104	88		29	151		48	98
132	62		37	179		64	29
155	24		24	202		89	23
122	81		13	113		29	136
123	78		42	83		47	161
157	101		100	122		120	137
182	12		26	182		72	52
145	26		44	186		39	195
90	87		3	218		35	174
98	50		4	211		51	61
152	14		25	33		91	31
141	17		71	29		102	19
22	172		2	238		32	228
190	210		125	228		119	245
199	182		172	175		179	197
172	212		136	222		161	163
101	234		157	217		183	199
192	226		225	198		199	227
164	241		179	239		196	238
153	243		204	219		207	211
186	238		211	220		214	208
121	249		184	235		172	243
230	184		240	126		236	127
252	2		251	3		250	4
253	4		250	6		251	3
251	9		253	5		248	7
170	228		210	114		225	116
105	233		122	223		190	193
175	113		183	93		174	47
103	245		151	237		168	241
37	250		113	246		98	251
96	202		84	139		127	198
131	149		155	58		221	78
134	165		140	95		156	218
110	198		121	197		158	225
180	89		166	108		215	128
10	251		12	252		96	252
91	209		137	194		166	187
135	180		149	199		192	212
202	71		182	110		227	89
177	139		152	123		181	122
200	116		181	109		206	157
217	53		194	51		170	159
219	46		224	27		201	85
206	66		186	82		153	186
222	20		207	45		188	113
203	35		198	106		154	152
137	193		177	145		191	147
160	188		164	195		180	176
162	173		156	156		167	166
218	55		218	68		228	81
163	191		170	150		157	171
211	57		219	64		217	75
223	65		232	40		239	62
214	115		206	177		231	71
224	94		233	112		240	63
208	137		199	201		234	121
207	64		229	37		224	44
185	123		192	97		184	133
221	60		236	39		243	28
144	128		176	163		193	130
196	118		209	191		237	102
197	28		213	46		238	51
189	32		223	35		230	65
191	124		220	121		208	135
150	144		173	169		155	224
183	122		222	52		198	150
161	161		175	153		177	209
138	79		178	44		136	92
176	110		212	30		178	76
84	217		86	225		122	175
149	189		138	189		173	90
148	183		180	94		202	72
55	222		98	125		115	139
39	208		129	57		117	155
95	163		145	183		116	202
112	176		142	188		160	222
126	56		130	103		141	59
136	27		141	92		152	49
127	51		124	81		109	57
87	185		119	208		90	236
115	158		123	154		108	235
114	174		93	227		97	244
146	96		109	166		95	141
89	136		81	210		73	213
118	63		75	98		107	94
111	109		120	66		53	170
106	162		191	146		133	234
63	178		118	100		111	140
35	181		63	164		147	60
38	141		158	65		139	129
42	103		111	91		103	86
30	117		103	63		61	106
36	68		65	84		76	38
67	108		83	90		114	93
86	72		53	67		134	17
33	155		39	157		101	48
66	92		89	138		144	43
94	48		61	117		137	27
70	201		126	174		106	184
31	231		107	115		83	188
51	168		116	59		54	194
14	219		43	170		71	183
18	200		50	165		38	181
76	8		146	4		77	6
100	1		161	2		82	5
53	93		131	13		92	69
29	31		74	23		78	13
61	40		91	14		55	21
109	29		110	20		138	18
102	5		108	17		87	24
32	25		94	28		63	45
9	145		58	49		15	100
3	171		41	136		4	210
16	138		17	187		8	217
64	13		72	85		30	107
54	85		85	70		50	124
41	97		45	148		20	185
27	156		80	128		65	110
4	205		30	190		45	46
2	224		55	99		14	167
44	197		69	215		80	248
59	169		105	56		41	160
26	146		66	34		74	58
48	100		68	25		100	16
79	91		51	72		125	10
56	106		16	141		88	50
45	132		18	206		44	132
119	22		35	116		85	117
92	61		79	53		118	111
43	127		5	231		27	200
25	129		7	212		13	205
68	107		31	171		58	204
47	82		9	129		28	169
50	33		6	142		23	112
81	52		27	137		105	115
72	143		46	143		135	165
7	199		8	241		25	230
129	214		154	181		185	223
117	230		57	245		211	191
69	239		78	243		186	215
28	248		95	234		187	220
49	232		139	196		194	219
212	126		227	176		233	216
174	227		203	226		242	173
128	240		190	233		223	221
74	242		187	203		213	229
143	235		185	236		219	233
179	220		230	161		244	97
246	7		249	7		252	2
248	3		248	8		253	1
245	21		252	1		249	8
133	213		167	200		216	201
82	194		144	184		151	207
97	134		214	18		150	15
58	246		128	240		182	242
12	252		99	248		148	249
232	98		245	21		241	88
243	41		247	9		247	9
237	74		246	15		246	20
1	253		36	253		60	253
137	193		138	196		169	155
170	180		218	88		218	95
166	165		192	99		175	128
104	222		124	208		142	232
211	98		220	118		223	98
81	246		82	247		129	248
161	176		202	153		179	201
107	200		131	226		157	193
46	244		8	252		97	234
184	168		166	191		202	204
236	57		225	117		244	49
207	149		214	145		227	132
231	122		221	109		239	29
246	18		236	28		248	19
243	42		239	65		238	43
244	12		235	22		242	16
233	66		211	49		220	68
203	175		205	131		200	179
194	161		209	114		190	114
197	138		204	85		225	112
235	50		224	41		243	25
242	21		238	42		249	11
247	19		240	31		241	32
238	93		231	138		250	14
222	119		196	180		236	60
237	96		185	202		230	163
234	179		230	122		232	124
240	75		226	97		231	93
219	147		184	168		213	147
245	48		244	32		247	31
202	140		181	184		207	170
227	102		222	83		201	197
232	73		223	95		197	200
250	6		242	39		222	118
251	5		233	105		224	99
252	4		243	38		235	44
225	80		157	155		180	162
226	86		183	110		215	117
205	154		128	201		156	210
124	230		55	237		134	227
174	202		194	164		233	38
140	226		140	198		167	194
132	223		114	187		171	110
57	201		134	91		122	133
189	112		142	210		165	189
192	128		150	171		147	207
228	74		189	45		149	178
200	111		154	73		139	187
241	20		200	43		210	75
179	116		141	84		186	27
181	55		147	70		148	100
190	107		156	66		191	104
208	95		160	151		212	74
186	150		206	89		199	22
178	182		177	139		170	188
153	132		113	158		151	64
167	113		145	69		143	58
110	124		115	63		104	156
58	164		98	44		53	221
69	146		96	58		64	202
165	101		159	18		132	48
162	60		158	19		126	59
150	78		107	77		117	90
131	114		75	120		113	97
139	85		74	101		105	105
138	105		81	103		116	89
16	224		77	143		63	151
23	213		83	106		107	101
48	191		78	107		69	180
143	90		167	52		154	47
180	155		182	72		184	111
8	173		27	30		23	115
54	16		63	48		29	168
30	26		36	16		27	72
49	76		69	14		12	154
96	54		84	11		49	78
101	46		104	12		68	41
83	84		53	46		33	166
152	3		122	7		88	12
147	13		102	24		94	51
64	109		80	33		21	177
6	194		32	100		8	183
26	197		42	80		67	153
109	49		57	35		44	108
84	91		48	51		60	66
40	148		33	136		34	121
53	104		17	216		77	152
21	186		29	185		65	88
13	205		15	195		56	138
35	210		31	228		100	237
98	28		62	167		109	196
94	36		43	148		96	91
120	52		44	113		80	73
159	25		72	93		103	125
155	40		110	74		95	172
50	184		46	203		71	184
86	172		71	172		98	174
130	43		119	156		168	161
158	29		106	112		110	164
142	65		65	162		133	86
117	88		54	140		76	126
65	166		49	129		91	131
72	134		68	111		174	13
114	71		149	76		192	9
33	235		20	229		72	235
149	232		118	242		182	222
175	211		162	225		237	56
173	207		195	188		205	199
93	236		161	165		183	233
146	245		219	214		217	228
127	251		164	244		198	240
164	240		180	223		164	249
160	247		232	206		204	236
157	249		153	248		195	241
204	209		241	137		221	190
249	22		253	1		253	1
253	8		252	2		252	2
248	32		251	9		251	4
177	190		227	144		228	94
133	221		130	218		150	195
148	156		178	57		177	26
156	233		186	220		181	242
87	250		59	251		73	251
60	171		155	166		131	63
134	177		215	67		158	109
121	142		165	124		112	85
89	188		93	213		74	231
169	125		198	81		162	67
42	237		30	250		46	250
115	203		172	175		119	226
88	208		169	178		155	150
193	61		234	21		196	35
183	79		213	40		176	69
171	135		229	17		188	36
206	63		173	146		185	92
223	27		207	50		208	37
209	58		170	123		189	81
218	41		210	26		211	54
201	70		199	75		178	61
163	141		139	182		152	149
185	127		175	150		166	185
196	99		191	102		163	205
221	31		217	53		214	87
195	136		163	135		159	186
229	47		216	34		194	122
224	81		237	56		193	103
210	106		203	55		209	42
215	56		197	68		206	40
213	108		188	200		203	116
188	103		212	54		216	28
176	144		126	174		140	171
214	67		208	98		219	20
151	115		146	130		135	211
212	24		190	173		187	129
198	17		193	128		172	79
199	23		187	132		128	145
187	59		174	125		145	182
145	131		94	211		52	247
172	159		179	108		127	217
141	167		152	157		144	159
168	68		76	147		137	50
182	83		137	126		161	55
85	219		127	219		124	215
123	214		148	163		173	106
70	228		129	154		141	82
47	231		88	170		81	135
18	199		123	82		108	57
136	178		50	181		92	173
129	185		87	222		120	216
135	62		120	79		78	203
128	129		108	87		70	141
126	89		58	116		66	134
103	126		38	215		58	213
113	120		97	161		83	192
116	123		61	238		87	209
119	100		67	160		115	127
79	151		45	192		79	167
108	44		111	104		114	8
66	181		86	141		118	39
111	187		103	193		111	144
91	158		91	159		99	123
78	145		100	94		61	96
59	153		135	92		93	120
45	94		99	71		48	140
19	183		79	47		32	142
38	117		66	59		17	191
43	137		95	60		41	137
56	110		70	61		47	130
71	72		52	134		43	107
92	64		136	23		55	102
97	39		117	37		62	17
90	198		85	149		101	84
52	217		90	121		102	62
41	157		133	29		86	52
34	143		89	62		59	77
25	169		92	78		57	76
75	2		112	6		37	10
95	1		116	4		31	7
55	45		105	13		40	21
62	11		21	64		11	165
73	7		60	15		28	15
61	33		56	86		39	24
82	9		41	25		19	33
17	139		22	127		2	148
7	163		23	96		1	158
1	225		39	119		5	198
10	195		10	183		6	169
39	69		6	133		4	157
14	189		12	115		20	53
4	204		2	142		9	139
11	174		4	217		16	175
12	170		14	189		25	30
9	160		25	90		3	212
3	216		7	240		13	238
37	87		3	209		24	214
20	97		5	197		10	136
51	34		16	190		30	46
77	14		26	179		45	18
67	30		35	177		51	34
31	130		18	232		18	176
74	15		47	221		36	113
44	37		19	231		42	181
80	77		28	176		38	71
15	192		9	239		14	206
63	92		37	194		50	119
29	133		13	207		22	143
36	121		11	169		26	70
28	162		24	204		35	80
27	152		40	241		85	146
5	234		1	243		15	224
144	196		101	236		90	225
105	229		109	233		106	229
122	218		132	224		138	219
68	243		51	249		82	245
24	227		125	199		123	223
99	241		176	235		153	220
112	239		168	234		146	230
118	238		171	230		121	244
76	242		201	186		125	243
100	248		121	245		136	239
154	215		228	152		160	218
216	51		249	3		245	3
239	10		250	5		246	5
230	35		248	8		240	6
106	220		143	212		130	208
32	206		73	205		75	160
102	82		151	36		84	23
125	212		144	227		89	246
22	252		64	246		7	253
217	53		246	20		229	83
220	38		247	10		226	65
191	118		245	27		234	45
2	253		34	253		54	252
22	199		196	84		55	241
46	145		225	49		155	105
60	84		191	48		137	88
11	223		162	162		107	234
71	102		230	44		201	32
4	238		124	243		101	233
24	184		197	122		158	139
10	218		174	171		72	212
1	252		96	250		33	240
52	141		215	87		134	218
105	73		232	54		190	64
48	160		195	194		172	155
34	169		219	103		209	72
153	37		241	18		156	124
130	54		235	50		182	49
165	23		243	11		185	13
76	138		234	16		154	48
28	214		221	99		139	183
26	209		217	40		174	95
50	121		200	90		175	164
108	50		224	35		204	60
96	77		239	20		217	24
99	143		233	34		216	29
69	186		228	47		235	27
64	207		203	94		232	62
86	212		211	145		230	162
133	98		198	177		213	174
128	93		206	92		205	118
66	127		175	142		138	161
173	38		231	56		214	74
75	72		193	180		179	159
68	116		177	173		184	172
47	175		181	186		191	150
150	56		220	102		240	16
140	78		226	98		242	22
184	43		238	55		244	10
102	76		202	15		167	107
63	195		201	89		188	197
42	203		189	69		128	195
7	227		168	198		103	222
30	185		210	60		176	145
13	230		169	167		171	144
18	222		137	131		130	140
114	188		125	52		114	142
94	55		165	214		143	202
33	154		140	199		112	227
49	158		170	134		144	81
112	40		149	119		141	20
161	19		213	14		208	15
59	125		122	107		122	134
167	17		78	209		129	77
55	119		143	113		149	46
125	64		199	116		177	43
136	87		176	72		136	75
58	164		152	128		123	143
103	90		126	120		120	131
160	74		108	150		86	116
146	136		97	100		41	193
169	162		57	202		35	166
154	146		61	109		23	154
149	57		81	166		117	25
190	5		74	136		113	11
129	151		73	159		57	59
127	139		60	196		46	39
155	67		86	64		75	18
188	120		98	97		73	78
166	178		84	117		17	176
139	150		94	63		25	231
177	115		82	88		28	235
156	104		148	23		92	160
83	176		184	28		135	73
119	88		38	26		3	229
198	6		49	46		5	237
196	7		45	21		1	246
204	11		69	24		11	115
194	16		106	9		19	187
200	18		110	13		26	136
191	42		79	41		16	220
217	3		118	10		29	89
201	22		107	27		38	35
186	49		70	37		9	175
110	111		52	39		2	251
162	110		89	79		7	247
195	27		85	36		22	207
179	33		65	85		27	92
118	71		64	139		18	156
122	44		115	74		83	85
32	168		104	51		40	104
25	191		88	118		97	47
8	226		120	205		95	194
147	21		117	110		81	117
144	39		71	187		67	55
65	129		50	158		68	54
72	187		76	61		62	53
132	58		90	68		90	30
29	200		59	226		80	65
77	118		62	237		85	61
124	47		114	126		102	152
148	34		75	82		111	52
67	99		91	91		84	120
109	30		63	105		56	41
107	31		95	57		45	14
43	109		133	32		63	40
56	101		131	19		108	44
6	228		80	203		54	179
38	224		208	204		222	130
117	149		240	73		218	129
91	153		227	127		206	125
23	235		218	151		161	201
12	249		237	190		233	186
16	241		229	215		196	249
9	251		222	227		231	189
14	248		245	121		239	167
19	245		223	225		227	200
95	219		236	176		236	184
192	32		253	1		250	2
212	9		252	2		249	3
208	14		251	7		248	6
37	205		247	45		164	232
51	217		164	222		238	28
178	75		188	22		170	12
82	204		214	218		197	230
2	253		185	244		153	244
31	198		160	75		125	84
61	170		209	42		178	128
81	112		139	80		132	56
17	221		119	221		131	181
79	106		182	66		186	96
3	243		8	252		100	250
36	165		155	179		121	171
45	157		145	153		140	135
121	70		207	38		228	45
120	62		179	43		168	102
92	103		173	58		221	26
100	122		129	77		147	87
97	126		141	172		160	36
104	89		144	70		150	101
113	107		166	76		165	38
115	113		190	59		173	68
41	202		142	207		152	138
44	166		167	143		163	103
57	132		153	124		127	119
106	100		163	191		193	86
40	189		136	223		94	217
87	161		159	138		180	111
123	128		138	211		212	82
168	69		192	62		200	90
187	61		212	67		237	70
151	182		178	184		211	177
131	82		158	130		202	69
90	180		111	175		166	58
171	60		161	141		226	42
159	85		150	93		187	80
170	147		171	178		215	190
185	46		146	181		220	147
181	51		154	156		234	79
116	167		116	220		223	100
39	229		105	229		169	199
84	171		130	155		199	83
78	144		135	185		194	151
157	48		147	29		157	57
176	63		156	96		162	99
21	201		128	163		145	108
62	193		123	165		148	137
141	220		127	135		151	153
80	231		72	206		104	178
229	173		83	149		82	192
85	140		92	106		110	224
89	208		103	239		133	221
145	52		77	144		126	149
126	45		68	154		159	71
73	114		56	235		98	113
27	190		51	248		109	238
101	97		113	208		142	188
152	117		67	251		116	225
98	135		66	233		118	123
135	181		37	246		89	163
206	86		28	238		91	97
174	163		55	160		66	132
172	179		121	123		105	198
142	211		99	157		52	211
210	159		47	86		77	93
214	142		87	108		96	165
233	96		44	78		79	112
240	196		17	133		36	106
246	137		14	168		24	76
235	155		25	213		39	191
234	123		31	230		51	50
218	124		1	247		48	34
225	81		11	201		71	114
216	59		29	129		87	51
175	152		102	111		93	210
193	197		100	146		74	196
227	53		54	169		61	215
231	79		27	193		42	169
244	92		46	183		43	94
252	2		43	8		21	17
253	1		48	6		20	21
251	26		36	30		30	98
247	28		20	71		10	216
250	4		34	25		13	133
245	65		24	140		37	148
248	8		21	83		31	66
249	35		26	53		12	219
243	108		16	101		4	252
239	172		23	114		6	248
236	134		4	197		8	242
242	66		12	125		14	203
238	80		10	152		32	158
232	95		7	195		15	185
226	68		35	164		124	122
205	156		32	65		50	91
164	177		42	112		53	208
137	192		41	234		115	226
211	91		13	236		76	168
228	20		15	137		65	67
237	13		22	81		58	19
241	12		19	115		49	37
230	83		6	231		59	63
220	174		5	228		69	173
222	94		9	232		106	180
199	148		18	192		78	206
221	183		3	240		44	109
213	216		2	242		34	213
143	213		58	224		64	182
182	105		33	189		47	126
209	29		30	104		70	33
207	36		53	95		88	31
183	133		40	147		119	110
53	237		39	245		60	245
134	210		172	161		210	157
74	232		157	170		219	141
138	194		180	132		183	204
20	244		151	200		224	121
180	233		132	210		192	205
54	239		205	174		229	209
70	236		204	182		243	127
93	240		186	216		225	223
111	247		194	188		203	214
88	242		187	212		207	236
158	225		216	148		241	146
215	15		250	3		253	1
224	10		249	4		252	4
219	25		248	5		251	5
35	234		183	217		181	228
189	215		112	219		195	170
223	130		101	33		198	23
197	206		134	241		189	239
15	250		109	249		146	243
203	41		242	31		246	9
202	24		246	12		245	8
163	131		244	17		247	7
5	246		93	253		99	253
18	188		149	212		58	246
34	171		180	209		62	227
82	85		132	220		59	211
29	153		158	235		57	243
64	133		223	156		79	181
14	199		196	194		38	252
10	205		225	60		83	212
3	246		174	152		51	247
1	252		98	249		54	248
30	192		189	205		44	200
119	67		238	76		75	146
76	131		221	175		55	214
96	89		216	161		61	213
112	91		251	6		166	36
138	38		241	45		97	123
128	48		250	5		142	72
46	185		242	16		117	114
41	193		234	113		102	230
73	115		233	92		85	164
75	93		232	129		98	143
90	63		236	48		103	98
108	78		240	17		135	70
71	183		249	11		167	42
120	120		237	104		164	113
84	166		199	182		161	144
92	158		213	168		165	175
53	226		244	29		168	184
109	134		212	116		127	124
42	174		172	221		63	226
127	94		245	14		185	85
50	132		188	191		64	236
95	103		162	225		72	210
116	52		176	211		81	183
152	32		228	65		162	58
136	56		227	42		192	15
163	22		239	32		214	10
17	208		136	203		144	29
115	47		191	157		154	74
24	206		137	196		90	205
20	189		128	243		21	237
51	157		197	197		95	157
11	237		154	228		91	224
9	228		124	215		70	188
21	209		94	140		45	196
36	144		167	142		48	241
37	161		123	198		60	197
98	53		175	120		94	75
26	154		141	185		66	191
105	57		217	24		184	14
56	106		142	98		50	156
79	71		122	111		52	106
68	81		169	53		67	186
85	65		165	70		84	149
67	147		140	128		82	121
16	225		114	202		71	209
25	216		58	146		68	162
111	136		67	122		73	110
102	151		29	188		47	195
86	191		32	167		31	208
125	142		56	66		33	103
74	112		97	58		49	94
93	55		71	73		41	69
103	124		30	179		53	91
80	137		3	193		36	167
58	121		16	165		42	81
142	110		26	123		46	99
177	167		7	190		24	177
54	175		38	132		25	215
113	184		2	183		22	233
110	202		43	178		65	189
43	204		120	177		92	159
217	43		21	106		18	33
148	28		27	23		29	41
176	13		52	49		16	34
94	58		19	55		30	40
97	68		36	25		39	28
100	70		28	88		26	73
77	69		4	151		28	32
134	16		60	63		34	21
140	23		62	21		35	63
78	66		35	96		23	43
40	186		15	97		6	95
59	159		72	77		10	116
70	100		34	131		17	79
49	114		40	36		3	154
19	169		18	138		1	223
83	45		55	160		8	171
12	187		41	136		7	182
7	218		10	223		11	176
8	220		82	232		19	245
104	29		80	100		13	105
126	11		20	133		14	140
118	19		14	147		4	180
117	46		59	87		12	158
99	50		57	79		40	117
6	222		23	114		2	232
15	176		39	69		5	219
63	84		90	72		27	122
57	74		70	78		32	165
44	111		69	121		37	147
72	41		13	163		15	148
81	35		49	134		20	115
38	109		95	95		43	38
45	82		130	52		56	31
5	233		1	237		9	203
27	229		161	233		80	192
65	181		198	201		134	88
87	149		204	222		69	229
33	248		146	240		88	170
47	234		224	214		179	194
13	250		206	234		125	238
32	240		179	242		105	240
35	242		192	239		126	235
39	243		201	241		116	239
114	200		211	206		213	104
207	6		252	2		238	6
215	3		253	4		239	7
193	26		248	10		245	8
55	207		202	224		178	172
23	210		117	216		89	225
135	123		160	124		114	48
61	219		134	250		104	244
4	251		118	251		119	250
124	99		170	61		173	202
144	116		203	50		235	65
155	101		153	84		202	169
89	163		139	171		189	234
139	76		194	39		230	45
31	224		101	238		111	251
28	217		157	189		176	218
52	198		150	192		220	190
189	24		226	13		237	27
195	15		200	83		210	92
202	25		195	137		221	71
191	49		187	103		182	173
145	160		215	15		205	100
179	64		186	54		193	134
143	150		185	59		204	93
164	83		183	35		207	83
129	146		166	112		200	207
137	95		193	105		172	201
121	96		190	117		198	84
146	125		214	85		218	54
60	194		184	164		197	89
123	190		219	38		222	59
182	155		222	40		243	55
156	180		218	102		231	78
197	87		230	44		240	67
171	173		229	20		224	206
188	72		210	37		228	64
172	138		145	199		203	129
183	119		220	26		234	87
141	86		143	173		195	109
184	164		205	74		227	153
175	152		209	47		233	26
180	139		177	108		229	25
187	148		155	204		211	108
168	108		104	229		180	174
196	62		164	155		206	136
181	51		171	141		219	130
130	61		144	135		196	53
159	79		163	118		215	51
69	195		79	245		106	221
88	214		131	227		183	112
122	221		156	180		212	86
22	247		110	181		153	139
222	197		100	107		157	132
48	211		127	148		160	179
150	129		147	159		199	178
153	37		138	91		175	128
167	17		129	115		194	102
158	27		111	144		136	145
157	60		77	210		133	222
162	42		135	109		201	166
166	105		84	218		156	231
154	113		133	71		147	120
185	75		74	170		140	118
209	36		93	80		163	50
178	127		119	101		150	138
101	244		125	93		188	135
131	227		121	57		129	168
224	107		96	43		121	150
186	203		108	30		107	127
218	170		64	119		128	76
241	168		25	184		131	97
247	73		37	89		118	56
235	179		83	46		181	37
234	80		86	41		190	23
219	117		53	125		148	52
225	90		88	28		177	80
214	59		92	56		174	44
133	215		103	162		146	193
106	223		106	145		122	152
220	97		99	34		132	66
223	141		50	64		87	137
245	122		61	86		96	131
252	2		81	8		159	4
253	1		87	7		170	3
251	18		65	27		186	11
248	21		12	130		139	16
249	10		48	19		169	9
246	12		102	33		191	22
250	8		66	22		155	13
244	104		22	127		115	30
237	196		5	143		86	35
240	143		24	139		78	107
238	126		9	187		77	151
243	40		44	126		110	47
242	39		54	67		124	49
227	140		33	99		76	155
228	20		51	158		143	68
205	201		11	154		120	60
160	162		6	219		101	111
91	230		89	176		138	133
221	33		17	186		109	90
230	7		68	68		108	119
233	9		105	12		149	20
239	30		85	18		151	19
226	54		76	81		158	46
206	130		73	75		137	77
210	118		113	31		112	96
201	98		91	82		141	101
200	102		42	172		130	82
208	135		47	166		93	141
149	156		75	169		123	142
132	92		31	195		113	62
194	44		46	153		99	39
169	88		78	94		145	57
173	165		112	110		187	125
62	177		8	226		100	204
192	172		115	236		209	217
161	232		148	217		226	185
203	145		168	200		225	161
147	212		159	207		171	242
213	236		107	247		208	220
170	231		208	174		246	163
151	238		181	230		241	199
174	241		152	244		244	160
216	235		126	248		223	198
165	245		173	231		236	216
211	182		207	150		250	61
231	5		247	1		253	1
236	4		246	3		252	2
229	14		243	9		251	5
107	239		178	208		242	126
199	213		151	149		216	187
232	128		116	90		232	18
212	178		109	246		217	228
66	249		63	252		152	249
204	34		182	213		248	17
198	31		231	62		249	12
190	77		235	51		247	24
2	253		45	253		74	253
34	196		139	192		31	205
39	206		202	78		131	148
151	78		179	73		91	115
87	155		133	228		15	240
110	172		217	66		218	48
35	221		82	242		9	248
43	192		168	115		65	204
3	241		100	166		5	223
2	248		56	209		1	246
155	130		189	229		114	152
189	63		231	84		227	47
202	54		198	221		147	155
178	112		201	167		166	137
233	38		243	15		222	41
207	125		228	96		183	87
232	13		240	11		230	18
176	74		224	16		199	50
171	157		191	148		154	172
104	187		208	112		184	82
208	31		210	32		191	65
238	5		227	12		221	37
240	6		238	7		224	57
231	61		242	17		232	61
228	106		241	22		217	100
220	88		226	113		176	144
210	173		229	139		159	187
188	188		230	178		196	203
211	170		215	89		95	210
163	142		173	218		71	190
214	96		239	30		203	102
136	149		213	160		105	177
215	65		203	130		113	159
222	37		193	104		103	158
236	41		233	44		216	46
226	75		234	39		226	33
243	17		244	8		237	28
143	144		170	146		66	200
212	98		205	122		144	142
102	191		152	191		50	226
68	180		94	226		53	202
33	229		221	35		179	105
62	225		194	151		47	217
22	222		186	85		102	173
18	217		122	108		76	95
132	148		172	210		34	214
146	145		156	155		37	235
148	162		180	83		80	124
8	238		142	168		17	218
109	195		216	71		190	71
142	135		131	126		57	139
123	108		132	128		106	72
191	53		149	129		48	191
206	29		175	163		98	162
169	122		166	170		128	154
70	169		118	208		125	157
29	160		114	176		97	170
26	227		128	114		120	145
51	163		53	216		41	207
60	202		27	232		7	225
45	150		81	158		109	59
130	58		167	88		82	97
186	15		165	38		77	60
92	139		120	196		84	133
100	161		108	188		93	88
172	45		106	145		126	40
120	117		96	197		118	108
99	166		104	165		36	127
24	175		89	103		6	146
23	194		49	177		10	176
55	105		102	199		79	163
86	152		136	116		117	109
19	100		32	187		24	43
65	50		25	175		94	20
17	87		78	172		35	29
83	56		47	81		81	30
108	33		42	90		162	25
116	90		44	144		182	24
128	20		28	147		163	14
175	4		80	20		206	5
180	11		110	47		210	12
64	94		46	143		88	32
12	179		12	190		25	77
27	182		95	102		40	130
131	30		58	53		72	134
105	59		70	46		104	64
28	137		69	62		62	122
32	92		121	57		86	55
13	184		99	14		19	136
9	190		68	173		29	70
4	232		59	246		13	220
37	129		134	60		96	96
38	114		103	133		89	76
52	120		76	201		116	38
126	60		116	65		185	17
141	46		147	33		155	26
47	174		135	42		23	175
40	136		111	92		55	104
84	84		155	74		59	120
145	39		161	13		42	138
125	23		112	119		38	164
103	19		86	54		4	171
71	43		90	27		14	73
46	81		126	40		70	35
82	47		138	23		58	31
21	201		65	233		3	216
107	228		190	231		43	238
156	207		235	97		171	132
185	176		236	87		130	178
31	231		145	248		115	222
30	249		245	121		177	228
95	243		223	234		123	244
67	247		1	253		141	234
61	240		232	224		167	236
80	245		154	250		111	245
168	223		237	189		236	125
245	22		253	1		242	19
249	9		252	3		247	11
244	32		251	5		249	13
54	237		225	220		46	247
66	208		184	230		45	188
119	99		187	29		157	44
111	214		212	238		134	241
5	252		164	243		21	251
75	109		107	117		73	153
90	177		181	72		139	182
158	49		113	101		136	85
94	119		85	222		49	224
127	77		159	98		205	74
6	242		54	249		28	249
11	220		148	183		119	166
15	199		137	182		150	147
209	36		196	41		228	36
150	83		162	68		174	90
165	67		158	124		202	94
177	102		178	48		129	181
205	101		207	34		186	106
190	68		185	31		107	150
134	167		197	50		200	53
154	128		192	43		198	69
101	146		129	159		143	160
112	132		157	223		161	186
179	72		174	109		156	149
162	104		200	70		219	92
152	141		177	105		142	167
216	62		209	64		201	111
230	42		214	55		213	128
194	86		220	59		229	42
196	111		219	45		234	39
181	186		204	123		223	179
217	51		188	77		145	151
204	124		127	202		140	126
199	97		199	94		225	75
135	76		141	86		175	161
219	73		195	135		231	156
97	164		150	134		197	49
184	118		143	137		173	45
170	116		144	198		168	103
147	138		92	206		78	212
182	107		117	156		211	79
139	80		123	153		170	141
85	91		125	63		152	67
161	95		176	51		180	62
42	156		124	185		101	174
58	213		160	125		135	169
25	209		146	136		178	165
20	205		98	131		69	184
74	218		88	79		160	143
10	236		101	157		148	140
49	230		119	162		100	209
44	89		71	75		74	89
113	21		91	49		64	101
81	70		40	100		26	185
118	127		22	225		39	229
114	113		62	213		110	168
98	165		45	237		85	219
173	28		77	76		75	183
160	52		34	120		33	213
174	66		39	140		99	83
166	93		60	107		32	180
106	134		97	203		137	211
91	193		84	93		51	194
133	185		50	149		169	93
78	159		57	212		165	117
79	143		36	154		149	129
224	183		18	171		214	112
235	126		14	118		241	16
229	131		35	138		193	116
237	24		63	58		189	56
213	48		24	152		60	131
183	55		79	141		172	81
198	40		48	106		108	91
59	151		61	227		52	233
53	198		43	174		27	201
93	85		67	111		68	193
122	168		33	127		92	208
227	171		74	61		212	114
252	2		38	21		245	1
253	1		83	19		246	2
250	34		30	80		243	6
242	44		10	214		233	34
251	7		17	95		238	21
246	18		73	26		240	23
248	12		19	91		239	15
239	82		3	179		215	66
221	154		4	132		188	110
144	215		55	99		209	119
140	212		11	110		146	192
234	79		7	169		192	78
203	140		23	67		204	63
129	178		20	56		132	98
76	158		115	10		138	68
48	189		51	36		56	107
14	203		37	194		22	135
16	210		2	245		8	198
50	153		75	69		83	123
115	35		87	24		121	58
197	16		66	18		207	8
218	71		52	37		220	10
223	69		29	142		122	99
192	57		21	184		63	113
138	115		64	195		90	84
77	147		13	181		61	121
200	26		8	200		18	206
137	133		9	204		16	199
201	27		5	239		67	118
195	10		6	193		30	80
193	8		16	28		44	54
153	25		41	52		87	51
57	181		31	164		54	86
56	211		26	180		11	196
149	197		140	207		151	195
117	219		151	205		112	232
121	200		171	150		164	197
124	224		153	186		12	250
89	226		105	244		133	239
96	233		222	161		194	227
72	244		211	217		208	221
63	246		15	252		181	237
69	235		163	241		195	230
36	250		183	235		158	243
157	216		206	219		235	189
241	14		250	2		252	3
247	3		249	4		251	9
225	110		248	6		253	4
41	239		182	236		127	242
73	204		109	240		124	215
167	123		130	82		187	52
88	234		169	215		153	231
7	251		93	247		20	252
164	103		218	211		248	22
187	64		247	9		250	7
159	121		246	25		244	27
1	253		72	251		2	253
16	190		98	236		195	136
40	155		215	152		221	77
52	94		141	184		207	74
19	211		93	247		186	185
80	85		210	188		225	102
8	212		75	251		147	231
57	142		154	191		208	107
5	214		86	232		134	214
2	244		22	246		104	235
17	204		172	210		184	221
75	132		165	203		230	86
28	191		135	172		219	109
71	169		136	158		224	103
115	116		225	21		242	25
111	126		203	49		234	73
156	47		202	18		244	13
85	90		178	114		231	37
88	152		189	217		202	180
110	91		192	193		223	79
101	82		168	138		227	33
143	46		194	83		239	15
159	60		224	40		247	9
141	123		216	88		245	18
121	173		220	119		248	23
92	195		219	122		235	93
119	193		235	94		226	118
108	179		229	164		240	60
117	148		179	187		238	68
68	182		101	223		211	168
179	67		237	42		246	34
66	176		131	216		203	194
81	139		148	141		222	122
144	66		163	73		228	70
175	43		242	62		243	32
189	71		243	47		250	26
210	26		244	15		249	20
114	57		166	107		217	53
86	121		201	116		212	120
65	177		132	183		194	145
7	236		72	237		151	213
27	202		175	147		218	137
9	234		139	224		187	175
15	224		143	195		138	193
18	218		110	190		113	165
63	136		134	222		152	225
84	106		92	200		178	196
97	98		160	71		205	94
76	147		140	28		183	95
160	31		230	10		233	29
113	86		54	127		172	161
112	74		44	103		171	111
127	35		77	153		170	67
146	40		147	133		191	58
104	141		125	142		197	84
49	188		150	101		169	90
64	113		113	60		159	140
102	80		114	51		179	76
98	165		96	110		150	78
73	185		38	165		145	138
184	49		103	39		160	62
140	61		67	63		200	46
178	22		64	37		181	42
124	101		31	167		165	27
129	109		19	179		173	21
145	100		16	132		163	40
161	99		74	128		180	39
153	112		39	85		128	105
20	200		36	157		100	115
58	201		26	166		110	134
91	144		111	98		177	52
59	149		122	149		182	45
136	10		15	14		129	19
181	30		35	72		176	6
131	11		11	13		131	14
211	7		51	45		168	8
208	13		62	19		196	7
191	56		46	43		206	5
164	50		66	22		174	38
214	8		107	9		213	3
190	42		85	50		193	24
176	39		65	30		166	17
128	134		2	121		115	56
82	164		4	123		135	55
118	93		33	75		158	50
90	84		25	74		137	66
60	107		5	112		99	198
21	110		61	91		139	101
10	178		48	54		90	191
3	208		32	182		119	110
4	223		42	250		144	183
33	70		76	113		157	96
34	118		27	177		153	88
70	83		1	214		127	117
158	36		40	130		162	31
147	33		24	171		156	44
54	127		3	231		114	152
29	130		6	205		126	169
46	48		97	146		192	113
142	28		41	90		141	91
72	96		50	104		132	131
67	45		17	162		101	71
50	16		12	168		123	47
24	76		79	106		161	16
48	24		124	65		185	12
14	158		7	219		108	234
42	225		177	228		201	218
94	180		228	145		229	150
47	198		209	186		220	141
38	228		176	192		130	246
31	238		232	233		216	224
35	241		204	245		188	243
43	235		200	241		214	233
39	250		221	234		210	220
22	249		171	248		209	236
100	215		239	209		232	179
218	23		252	1		252	1
228	9		253	2		253	2
220	18		250	8		251	4
36	222		233	189		189	238
11	245		182	230		198	92
96	115		185	17		215	75
44	226		207	238		164	245
6	252		43	252		133	249
62	172		142	220		66	162
120	161		234	93		81	154
77	153		153	199		77	157
51	194		104	242		78	209
137	120		169	175		79	147
26	220		47	243		69	237
53	186		145	204		98	210
74	187		184	176		92	187
195	77		236	97		112	57
183	102		159	148		97	85
194	125		156	124		107	97
130	167		127	180		96	129
201	63		198	66		120	100
185	69		161	86		93	119
215	14		205	55		118	108
207	32		190	87		102	130
125	138		197	150		91	190
177	64		188	174		116	135
149	52		180	115		140	81
204	29		211	76		142	64
103	151		173	163		143	89
167	111		196	151		125	124
192	124		226	68		149	80
188	89		218	69		167	59
193	114		238	58		154	63
134	217		240	117		122	149
196	68		193	100		146	28
135	154		130	178		111	69
174	117		181	143		148	36
123	174		212	64		94	139
172	189		241	92		86	222
197	55		186	108		103	199
209	41		208	96		117	132
170	128		152	207		121	83
87	197		126	155		80	159
132	159		129	144		105	106
157	140		167	118		84	176
150	37		157	38		106	54
126	78		183	23		109	87
41	192		119	211		83	223
55	196		164	156		136	143
32	227		155	181		95	172
25	216		60	206		89	155
168	221		80	161		43	204
78	146		128	159		64	181
93	199		146	95		70	153
109	88		109	56		68	30
148	53		120	67		63	35
133	87		55	137		38	166
89	137		71	185		56	171
106	129		144	120		59	186
139	162		102	221		47	206
202	62		108	131		49	192
200	65		56	169		52	189
227	15		100	78		61	49
221	38		118	35		58	82
105	203		149	70		65	127
199	122		116	32		54	123
222	108		88	102		44	112
203	131		73	99		55	158
226	133		59	136		31	182
244	145		52	197		7	203
250	19		81	81		10	184
242	81		53	201		12	178
239	59		68	105		22	170
225	135		13	198		34	104
237	27		115	80		36	99
232	21		70	52		46	72
61	210		95	154		62	144
30	205		29	225		53	215
154	160		30	173		40	156
205	181		37	126		5	211
240	163		82	89		39	126
253	1		137	6		45	51
252	2		151	5		41	61
251	20		78	59		25	125
248	6		83	48		3	208
249	4		45	79		19	142
245	54		94	61		26	114
247	12		84	53		23	133
246	92		87	24		20	163
241	166		18	111		2	212
235	207		14	140		8	173
224	229		20	125		4	201
243	104		28	135		35	65
236	75		23	109		27	98
230	97		9	170		1	226
206	156		133	29		9	229
169	171		112	27		15	207
37	209		123	31		24	195
12	237		121	194		16	241
155	150		105	57		29	202
216	34		90	46		21	197
229	25		91	34		18	167
233	95		69	84		28	116
212	175		57	134		13	174
217	103		21	202		11	200
219	58		117	44		37	188
165	72		106	41		50	146
171	170		49	77		17	205
187	183		10	139		6	219
166	168		58	82		51	227
151	79		63	33		32	177
186	17		99	20		33	128
[truncated: 11,158 more rows]

## Sheet: Figure 4
Z score of real brain metric compared to 200 simulations
WDEG	AC	MC	Modularity	Global efficieny	Diffusion efficiency	WD-AC Correlation	WD-MC Correlation	AC-MC Correlation
0.0890123	-0.99171	-0.693627	-0.566447	1.33941	-1.68644	-0.374205	2.63964	0.36892
0.0456618	0.11014	0.229023	1.03139	0.74257	-1.57194	0.210169	0.864632	0.820588
0.0972297	0.877023	1.15687	-0.826358	-0.566647	-1.09359	1.07658	3.97141	0.760446
0.28422	-0.232033	-0.0584901	-1.41145	0.723315	-1.16906	-0.0399252	2.85455	0.912198
0.201615	-0.814485	-0.828231	0.718242	0.65547	-1.25619	1.15775	2.94035	-0.00871031
0.0370632	-0.365698	-0.341776	-0.343693	2.72078	-1.4177	0.296383	1.9319	1.28623
0.153777	2.04687	2.16552	0.0367252	4.76151	-1.42233	-0.604982	0.174894	1.47238
-0.0791473	-0.242024	-0.200555	-0.460062	2.29079	-1.61252	1.11456	2.04952	0.349678
-0.0616434	0.15494	0.466572	0.56634	0.471337	-1.79898	0.663276	3.80368	1.89806
0.0630509	-0.725386	-0.718088	-0.325644	3.7953	-2.40618	-1.91308	1.17049	1.82385
0.219375	1.32053	1.35962	-1.08382	3.40862	-1.70431	0.722412	3.10526	1.16969
0.0807218	-0.726199	-0.526134	1.69447	2.71463	-1.46682	-0.01453	3.92296	1.12744
0.0459765	1.07606	1.43234	0.0223747	1.22048	-1.51152	-1.50699	1.62747	1.75141
0.150456	-0.626662	-0.502529	1.0215	2.11117	-2.00152	1.42523	2.25308	1.54406
0.028723	-0.187882	-0.0454917	-0.251045	2.71935	-1.30209	1.64827	1.90697	0.388786
0.134289	-0.463692	-0.285691	-1.29839	0.908599	-2.21206	0.244928	3.67961	1.23779

## Sheet: Figure 6
Seizure free?	FALSE	FALSE	TRUE	TRUE	FALSE	FALSE	TRUE	FALSE	TRUE	TRUE	TRUE	TRUE	FALSE	TRUE	TRUE	TRUE	TRUE	FALSE	TRUE	TRUE	TRUE	TRUE	TRUE	FALSE	TRUE	FALSE	TRUE	FALSE	TRUE	TRUE	FALSE	TRUE	FALSE	FALSE	TRUE	FALSE	TRUE	TRUE	TRUE	FALSE	TRUE	TRUE	FALSE	TRUE	TRUE	TRUE	FALSE	TRUE	TRUE
Baseline wdeg	0.0638584	0.06193	0.183298	0.119658	0.334082	0.0894698	0.210149	0.0935371	0.157616	0.0470455	0.0935343	0.123848	0.0412971	0.103101	0.083355	0.203378	0.141401	-0.00121109	0.0725499	-0.0123368	-0.0232379	0.0266211	0.146733	0.113661	0.0763667	0.0598927	0.0595644	-0.0590103	0.0702396	0.040226	0.0359436	-0.05297	0.0966484	0.0819554	-0.049287	-0.0189793	0.128592	0.0788837	0.0379329	0.127076	0.0701165	0.112794	0.0703036	0.135572	0.109548	0.00701621	0.102377	0.0486401	0.0700634
Baseline AC	0.201829	0.133011	0.131818	0.12887	0.161376	0.14018	0.183276	0.14596	0.175974	-0.0985741	0.152228	0.169822	0.163025	0.2375	0.189179	0.140893	0.212672	-0.153936	0.221211	0.0527357	0.133385	0.0124041	0.172244	0.108478	0.209361	0.188659	0.235536	-0.203179	0.119699	0.228089	0.202437	0.143377	0.183331	-0.0788814	-0.124995	-0.161481	0.170728	-0.0927793	0.149944	0.210692	0.14497	0.160901	0.211848	0.209552	0.165071	-0.0996301	0.0377627	0.0428059	0.173978
Baseline MC	-0.0905229	-0.111048	-0.193257	-0.189345	-0.409739	-0.086561	-0.167961	-0.0506135	-0.218489	-0.0780498	-0.118589	-0.124649	-0.0959631	-0.170086	-0.14895	-0.21429	-0.205571	-0.0214831	-0.0907965	-0.0141293	-0.0131424	-0.0650995	-0.238065	-0.121984	-0.217572	-0.278766	-0.156946	0.0161931	-0.0685324	-0.0756218	-0.0581367	-0.0139883	-0.184497	-0.121615	0.0656374	0.0090056	-0.199491	-0.136682	-0.0872196	-0.168742	-0.0892556	-0.159309	-0.0930746	-0.167641	-0.179524	-0.00782219	-0.15746	-0.05799	-0.114702
Resection wdeg	0.976038	-1.17054	-0.558024	-2.21688	-0.485548	0.595496	-0.43787	-0.329205	-0.498874	0.100292	-0.672392	-1.25187	-1.00689	-0.779686	0.19787	0.383904	-1.54639	0.113498	-1.40078	-0.390567	-1.31306	-0.161899	-0.349468	0.470077	-1.17254	1.20497	0.717413	-0.86182	-1.70019	-1.17215	0.167222	0.66911	-0.783629	-1.29839	0.0694809	-0.433939	1.08032	-1.06374	0.204524	-1.85023	0.142999	-0.789199	-0.858684	-0.654539	1.68908	-2.07949	-1.75229	0.405732	-1.41646
Resection AC	0.157865	-1.0429	-0.393015	-1.41638	-0.708682	1.18702	1.31396	0.0987274	0.741187	-0.857869	-1.14078	-1.19336	-0.834775	-0.249763	0.630956	0.897853	-0.976811	-0.879548	1.38598	-1.39297	-0.696224	0.598462	0.0354471	0.858204	-0.546043	1.29387	0.850884	-3.09957	-2.28652	-0.494512	2.0443	0.957345	0.250864	-1.67236	-0.652825	-0.0878767	1.05892	-1.02719	1.00372	0.428398	1.12003	-0.658657	2.11165	0.00756357	1.02955	-1.97173	-1.42905	0.889872	-0.725318
Resection MC	-1.466	0.839178	0.325736	1.89132	-0.0744267	-0.518866	0.302039	-0.0569413	0.260856	-0.297513	0.565436	1.49391	1.11746	0.91281	0.425265	0.548491	1.86546	-0.508874	0.955831	0.322269	1.64488	0.136808	0.648814	-0.417278	0.782164	-1.4627	-0.229181	1.55727	1.47948	1.39345	-0.55022	-0.31756	1.05011	1.15004	0.053487	0.308192	-1.25647	1.13864	-0.565069	1.94635	-0.418022	1.3017	0.879866	0.472902	-1.95131	1.75256	2.0116	0.00353671	1.35222
Rest of brain wdeg	0.0104253	0.123298	0.24008	0.205841	0.374894	0.0460341	0.234051	0.114587	0.198992	0.0453069	0.16648	0.192349	0.112061	0.147057	0.0810462	0.1936	0.232822	-0.00742449	0.126894	1.36048e-05	0.0134644	0.0335747	0.189325	0.0863607	0.117147	-0.0437565	0.0268084	-0.0461137	0.166138	0.105896	0.0282536	-0.0616349	0.125392	0.156724	-0.052172	0.00168261	0.105473	0.125905	0.0331925	0.225531	0.0671172	0.13846	0.100638	0.185369	0.0579711	0.0577005	0.14743	0.03698	0.211637
Rest of brain AC	0.204404	0.191563	0.172018	0.185867	0.204699	0.0503221	0.14157	0.148312	0.140351	-0.0737808	0.275371	0.237698	0.230387	0.261762	0.180272	0.0998907	0.277102	-0.114632	0.178248	0.0999424	0.156992	-0.00921278	0.183987	0.0510523	0.234027	0.0886178	0.204897	-0.15665	0.250036	0.26723	0.0945458	0.133609	0.181126	0.00743184	-0.112173	-0.165146	0.149153	-0.0543262	0.12565	0.199851	0.104844	0.184221	0.149813	0.222282	0.136843	-0.0541539	0.0733939	0.0151466	0.259625
Rest of brain MC	-0.00995079	-0.158362	-0.23301	-0.266091	-0.426435	-0.0494533	-0.185297	-0.0502984	-0.2487	-0.0708836	-0.183734	-0.205241	-0.177882	-0.224007	-0.160526	-0.255607	-0.317752	0.00491727	-0.129402	-0.0251137	-0.0603219	-0.0725469	-0.314192	-0.0993658	-0.250217	-0.1716	-0.153349	-0.00856318	-0.152383	-0.155196	-0.0293117	-0.0103454	-0.224811	-0.190496	0.0659325	-0.00589166	-0.173815	-0.189165	-0.0736223	-0.274057	-0.0757261	-0.200883	-0.124844	-0.208012	-0.121669	-0.0505845	-0.210149	-0.0599991	-0.254409
Post-op wdeg	0.177172	0.191929	0.382014	0.13018	0.335637	0.272973	0.2659	0.174163	0.314956	0.0707944	0.421011	0.220419	0.195245	0.134053	0.0384581	0.216753	0.199016	0.121709	0.13504	0.0177091	0.0161138	0.0560126	0.229601	0.185066	0.127107	0.290612	-0.0292929	-0.0390382	0.102095	0.157231	0.161621	-0.0385151	0.144331	0.109636	-0.0239827	0.101122	0.129798	0.135377	0.00415831	0.284377	0.0728143	0.127957	0.156099	0.276545	0.113949	0.0358937	0.0638129	0.0437345	0.250257
Post-op AC	0.22195	0.179823	0.137622	0.142867	0.161612	0.23841	0.152692	0.149279	0.242827	-0.117489	0.234649	0.17966	0.161431	0.262826	0.199077	0.19999	0.21811	0.0895436	0.163553	0.135296	0.174178	0.107224	0.189155	0.189293	0.210638	0.288567	0.281434	-0.0209595	0.168773	0.247697	0.132193	0.144529	0.21124	-0.0103769	-0.131956	0.0329882	0.177875	0.0594934	0.178192	0.263104	0.165929	0.171693	0.162409	0.198144	0.208554	-0.0967516	0.028161	0.0929676	0.160157
Post-op MC	-0.199296	-0.195521	-0.339455	-0.208776	-0.369551	-0.192433	-0.199679	-0.146658	-0.236344	-0.111277	-0.289492	-0.206758	-0.19339	-0.203851	-0.125767	-0.252219	-0.245681	-0.100891	-0.16257	-0.0451379	-0.0604545	-0.103938	-0.313224	-0.218014	-0.251001	-0.308395	-0.156574	5.05994e-05	-0.0640955	-0.142664	-0.125292	-0.0296332	-0.206504	-0.149243	0.0395338	-0.0741081	-0.247738	-0.177476	-0.0916302	-0.293907	-0.138483	-0.181352	-0.129359	-0.215429	-0.252385	-0.0415016	-0.144795	-0.0871491	-0.265815
[truncated: 3 more columns]
